# Supplementary material for: Genetic structure and common ancestry expose the dingo-dog hybrid myth
Source: Evol Lett. 2024 Oct 19;9(1):1–12. doi: 10.1093/evlett/qrae057 (PMC11790216; doi:10.1093/evlett/qrae057)
Supplement: qrae057_suppl_Supplementary_Tables_S1-S4_Figures_S1-S9 [file qrae057_suppl_supplementary_tables_s1-s4_figures_s1-s9.zip]

Archive with 3 entries (3 files):
- Supp table 1 - Aus samples.csv
- Weeks et al 2024_1October2024_SUPPINFO.pdf
- Supp table 2 - dog samples.csv
