# Supplementary material for: Genetic structure and common ancestry expose the dingo-dog hybrid myth
Source: Evol Lett. 2024 Oct 19;9(1):1–12. doi: 10.1093/evlett/qrae057 (PMC11790216; doi:10.1093/evlett/qrae057)
Supplement: qrae057_suppl_Supplementary_Tables_S1-S4_Figures_S1-S9 [file qrae057_suppl_supplementary_tables_s1-s4_figures_s1-s9.zip › Supp table 1 - Aus samples.csv]

IndID	SeqID	PopID	LAT	LONG
a1	2473338	alpine	-37.147175	146.277971
a10	2467380	alpine	-37.09094	146.31169
a104	2467409	alpine	-36.933516	146.067679
a105	2467410	alpine	-36.918005	146.063694
a106	2467411	alpine	-36.891854	146.055748
a108	2467412	alpine	-36.773098	146.537747
a109	2467413	alpine	-36.785309	146.54683
a11	2473343	alpine	-37.106824	146.293803
a110	2467414	alpine	-36.777498	146.555201
a113	2467415	alpine	-36.902767	146.553762
a114	2467416	alpine	-36.902786	146.553551
a118	2467417	alpine	-36.831527	146.493991
a120	2467418	alpine	-36.973461	146.510315
a121	2467419	alpine	-36.902826	146.553748
a2	2473339	alpine	-37.297667	145.864911
a377	2467491	alpine	-37.303248	145.865181
a379	2467492	alpine	-37.291716	145.864932
a380	2473360	alpine	-37.399107	145.337547
a396	2467494	alpine	-37.283137	145.849169
a7	2473340	alpine	-37.099381	146.300998
a759	2467510	alpine	-36.942435	146.481216
a760	2467511	alpine	-36.881724	146.463277
a761	2467512	alpine	-36.94252	146.481159
a764	2467513	alpine	-36.880632	146.462305
a9	2473341	alpine	-37.102166	146.302043
aaa103	2710493	alpine	-36.941117	146.033612
aaa111	2699942	alpine	-36.899632	146.543635
aaa112	2699943	alpine	-36.902828	146.553907
aaa115	2699944	alpine	-36.831603	146.493536
aaa116	2699945	alpine	-36.843458	146.497115
aaa117	2699946	alpine	-36.903454	146.556845
aaa119	2699947	alpine	-36.973385	146.510326
aaa122	2699948	alpine	-36.940764	146.515608
aaa123	2699949	alpine	-36.973182	146.510344
aaa124	2699950	alpine	-36.949411	146.519073
aaa125	2710512	alpine	-36.951072	146.520078
aaa3	2699927	alpine	-37.153654	146.251829
aaa376	2699995	alpine	-37.30327	145.865119
aaa378	2699996	alpine	-37.29171	145.864828
aaa381	2699997	alpine	-37.391066	145.33498
aaa4	2710480	alpine	-37.099541	146.301024
aaa5	2699929	alpine	-37.091037	146.311675
aaa6	2699930	alpine	-37.102094	146.30205
aaa758	2710501	alpine	-36.973072	146.504719
aaa762	2700037	alpine	-36.939234	146.478457
aaa763	2710520	alpine	-36.881739	146.463231
aaa765	2700039	alpine	-36.940662	146.515531
cd341	2467559	alpine	-37.216822	145.900533
a301	2467464	alpine	-37.811486	147.249479
a302	2467465	alpine	-37.811494	147.249289
a303	2467466	alpine	-37.686634	147.202162
a305	2467471	alpine	-37.669378	147.260828
a306	2467472	alpine	-37.811279	147.249666
a53	2467387	alpine	-37.633237	146.654464
a54	2473350	alpine	-37.456315	146.701442
a55	2473351	alpine	-37.45095	146.711341
a57	2473352	alpine	-37.769172	146.980776
a59	2467392	alpine	-37.633229	146.654521
a60	2467393	alpine	-37.633898	146.587723
a74	2467394	alpine	-37.469969	146.550957
a75	2467395	alpine	-37.775187	146.956911
a76	2467396	alpine	-38.000828	145.747168
a77	2467397	alpine	-37.976722	145.734936
a79	2467398	alpine	-37.985108	145.74408
a797	2467514	alpine	-38.053914	146.308569
a80	2467399	alpine	-37.996322	146.395499
a81	2467400	alpine	-37.998523	146.396793
a82	2467401	alpine	-37.956787	145.735014
aaa298	2699979	alpine	-37.404298	147.090244
aaa299	2699980	alpine	-37.402638	147.092883
aaa300	2699981	alpine	-37.402638	147.092883
aaa304	2699982	alpine	-37.8115	147.249158
aaa307	2699983	alpine	-37.811496	147.249449
aaa308	2699984	alpine	-37.688834	147.344626
aaa58	2710490	alpine	-37.635734	146.652265
aaa78	2710491	alpine	-37.985129	145.744176
cd617	2467580	alpine	-38.009167	146.415833
a101	2467407	alpine	-36.725193	147.058633
a102	2467408	alpine	-36.723608	147.063587
a144.9	2467569	alpine	-35.77729	148.24837
a177	2467437	alpine	-36.217527	147.637212
a178	2467438	alpine	-36.13428	147.622772
a179	2467439	alpine	-36.019328	147.793186
a180	2467440	alpine	-35.987058	147.758924
a189	2467441	alpine	-36.244138	147.616831
a190	2467442	alpine	-36.134901	147.622757
a199	2467443	alpine	-36.244976	147.760765
a200	2467444	alpine	-36.155505	147.645991
a204	2467445	alpine	-36.217111	147.994659
a211	2467446	alpine	-35.98978	147.883506
a212	2467447	alpine	-35.989832	147.659484
a213	2467448	alpine	-36.032617	147.872861
a217	2467449	alpine	-35.957345	147.759475
a220	2467450	alpine	-35.986662	147.707223
a221	2467451	alpine	-36.323322	147.326735
a222	2467452	alpine	-36.338925	147.452781
a223	2467453	alpine	-36.360625	147.377462
a225	2467455	alpine	-36.369678	147.386352
a241	2467456	alpine	-36.199994	147.481219
a244	2467457	alpine	-36.134817	147.198105
a26	2467382	alpine	-36.114419	147.767104
a326	2467473	alpine	-36.583031	147.465594
a327	2467474	alpine	-36.583426	147.465663
a328	2467475	alpine	-36.591706	147.458487
a329	2473316	alpine	-36.478807	147.442735
a330	2467477	alpine	-36.583515	147.465705
a331	2467478	alpine	-36.571187	147.305246
a333	2467479	alpine	-36.571249	147.305186
a334	2467480	alpine	-36.595222	147.462835
a335	2467481	alpine	-36.564503	147.309372
a339	2467482	alpine	-36.424142	147.171926
a341	2467483	alpine	-36.352812	147.460538
a346	2467484	alpine	-36.334369	147.463508
a361	2467485	alpine	-36.589195	147.12704
a365	2467486	alpine	-36.62615	146.876463
a367	2467487	alpine	-36.625775	147.145938
a370	2467488	alpine	-36.593193	147.122588
a372	2473356	alpine	-36.714486	147.211721
a373	2467490	alpine	-36.625758	147.145984
a38	2467385	alpine	-36.370755	147.951622
a44.2	2467577	alpine	-35.797513	148.913353
a50	2467386	alpine	-36.371295	147.951747
aaa176	2699967	alpine	-36.243215	147.662797
aaa182	2699968	alpine	-36.214734	147.60914
aaa183	2699969	alpine	-36.219632	147.622617
aaa184	2699970	alpine	-36.230514	147.61564
aaa186	2699971	alpine	-36.187819	147.6274
aaa191	2699972	alpine	-36.155587	147.645949
aaa203	2699973	alpine	-35.9796	147.793328
aaa214	2699974	alpine	-35.97947	147.793154
aaa224	2699975	alpine	-36.348751	147.380021
aaa246	2699976	alpine	-36.158349	147.3297785
aaa28	2699931	alpine	-36.388478	147.961037
aaa32	2699932	alpine	-36.42552	147.976116
aaa338	2699985	alpine	-36.424277	147.172136
aaa340	2699986	alpine	-36.352986	147.462012
aaa362	2699987	alpine	-36.636867	147.147183
aaa363	2699988	alpine	-36.636925	147.147221
aaa364	2699989	alpine	-36.634669	147.142274
aaa366	2699990	alpine	-36.793468	146.984006
aaa368	2699991	alpine	-36.594027	147.004566
aaa369	2699992	alpine	-36.594087	147.004574
aaa37	2710485	alpine	-36.436487	147.994722
aaa374	2699993	alpine	-36.594167	147.004561
aaa375	2699994	alpine	-36.59408	147.004587
aaa39	2699934	alpine	-36.428923	147.988677
aaa41	2710487	alpine	-36.203027	147.977124
aaa46	2699936	alpine	-36.371443	147.951688
aaa49	2699937	alpine	-36.191734	147.97923
aaa498	2700025	alpine	-36.25876	147.577045
cd615	2467572	alpine	-36.266843	147.836805
a126	2467420	alpine	-37.161151	148.74277
a127	2467421	alpine	-37.056075	148.42532
a128	2467422	alpine	-37.161348	148.742754
a130	2467423	alpine	-37.161336	148.742745
a139	2467424	alpine	-37.168191	148.875069
a148	2467425	alpine	-37.177675	148.941171
a149	2467426	alpine	-37.087931	148.528989
a151	2467427	alpine	-37.539157	148.041213
a152	2467428	alpine	-37.424009	148.12939
a156	2467430	alpine	-37.665701	147.897138
a159	2467431	alpine	-37.665701	147.897138
a162	2467432	alpine	-37.638663	148.207042
a164	2467433	alpine	-37.054358	148.317179
a167	2467434	alpine	-37.582009	148.205226
a173	2467435	alpine	-37.267146	148.28192
a174	2467436	alpine	-37.381315	148.09828
a251	2467458	alpine	-37.052466	148.220345
a252	2467459	alpine	-37.015278	148.215547
a254	2467460	alpine	-37.631322	148.421344
a256	2467462	alpine	-37.3173	148.11722
a257	2467463	alpine	-37.223933	148.295695
a421	2467495	alpine	-37.756372	148.682488
a422	2473363	alpine	-37.179227	148.925613
a424	2473364	alpine	-37.522777	149.450946
a425	2473365	alpine	-37.523873	148.904437
a448	2467499	alpine	-37.085191	147.82825
a456	2467501	alpine	-36.93629	147.567581
a471	2473369	alpine	-36.961327	147.941933
a501	2467504	alpine	-37.446187	147.842829
a504	2467505	alpine	-37.455134	147.878131
a708	2467506	alpine	-36.986919	147.449271
a711	2467507	alpine	-37.038303	147.569597
a716	2467508	alpine	-36.947735	147.449583
a718	2467509	alpine	-36.991493	147.447101
a84	2467402	alpine	-37.185089	147.611241
a86	2467403	alpine	-37.185175	147.611244
a87	2467404	alpine	-37.171648	147.642859
a90	2467405	alpine	-37.263456	147.548287
aaa133	2699952	alpine	-37.181037	148.935554
aaa136	2699953	alpine	-37.097859	148.590432
aaa145	2699954	alpine	-37.167409	148.930479
aaa150	2699955	alpine	-37.17942	148.925654
aaa154	2710514	alpine	-37.555475	148.032958
aaa157	2699957	alpine	-37.667375	147.916748
aaa158	2699958	alpine	-37.667417	148.007627
aaa160	2699959	alpine	-37.750094	147.927748
aaa161	2699960	alpine	-37.686201	147.918874
aaa165	2699961	alpine	-37.494182	148.251438
aaa166	2699962	alpine	-37.267181	148.281861
aaa169	2699963	alpine	-37.446343	148.292941
aaa170	2699964	alpine	-37.267127	148.281868
aaa172	2699965	alpine	-37.267254	148.281941
aaa175	2699966	alpine	-37.575594	148.059251
aaa255	2699977	alpine	-37.63922	148.446401
aaa258	2699978	alpine	-37.223752	148.293323
aaa423	2699998	alpine	-37.186747	148.931549
aaa440	2699999	alpine	-36.940557	147.868963
aaa441	2700000	alpine	-36.941521	147.843412
aaa442	2700001	alpine	-36.941494	147.843541
aaa443	2700002	alpine	-36.940519	147.867821
aaa446	2700003	alpine	-37.086258	147.842827
aaa449	2700004	alpine	-37.089916	147.794451
aaa452	2700005	alpine	-37.190119	147.646415
aaa453	2700006	alpine	-37.138347	147.677139
aaa454	2700007	alpine	-36.956189	147.593757
aaa461	2710515	alpine	-36.860536	147.589855
aaa462	2700009	alpine	-36.831772	147.620445
aaa465	2700010	alpine	-36.966364	147.963512
aaa467	2700011	alpine	-37.038317	147.569497
aaa469	2700012	alpine	-36.967353	147.950185
aaa470	2700013	alpine	-36.966364	147.963512
aaa472	2700014	alpine	-37.026388	147.567793
aaa474	2700054	alpine	-36.940527	147.867936
aaa475	2700055	alpine	-36.940862	147.867915
aaa476	2700056	alpine	-37.032206	147.576366
aaa477	2700057	alpine	-37.041349	147.503325
aaa478	2700058	alpine	-37.075454	147.534514
aaa482	2700059	alpine	-36.860045	147.842074
aaa483	2700022	alpine	-36.844506	147.856981
aaa484	2700023	alpine	-36.846472	147.850903
aaa485	2700024	alpine	-37.000342	147.7828
aaa502	2700026	alpine	-37.455238	147.877965
aaa503	2710517	alpine	-37.480964	147.930671
aaa505	2710518	alpine	-37.446651	147.924355
aaa506	2710519	alpine	-37.481238	147.930694
aaa707	2700030	alpine	-36.991493	147.447101
aaa712	2710496	alpine	-36.994744	147.445897
aaa713	2700032	alpine	-36.995144	147.446896
aaa714	2710498	alpine	-36.99527	147.44685
aaa715	2700034	alpine	-36.947735	147.449583
aaa730	2710500	alpine	-36.997053	147.447559
aaa798	2700040	alpine	-37.241909	147.376038
aaa799	2700041	alpine	-37.241878	147.376046
aaa800	2700042	alpine	-37.24188	147.376031
aaa883	2710522	alpine	-36.995144	147.446896
aaa96	2699940	alpine	-37.310793	147.682232
cd284	2467651	alpine	-37.031962	147.646657
a4.1	2473385	desert	-17.269	125.868
cd029	2467593	desert	-13.242371	131.089807
cd064	2467578	desert	-17.114546	145.451628
cd126	2467588	desert	-20.3426	118.6719
cd297	2467585	desert	-13.729995	131.040438
di0418	2467602	desert	-19.2311	146.7672
di0422	2467610	desert	-19.2245	146.7627
di1522	2473320	desert	-21.6233	144.3467
di1525	2467587	desert	-16.3622	145.3663
NT01	2467601	desert	-20.192	130.015
NT03	2467609	desert	-20.571	129.73
NT04	2467617	desert	-20.542	130.317
NT05	2473335	desert	-20.571	129.73
NT06	2467633	desert	-20.571	129.73
NT07	2473373	desert	-20.505	129.153
NT09	2473381	desert	-20.542	130.317
NT10	2467557	desert	-20.542	130.317
NT11	2467570	desert	-20.542	130.317
wdi0024	2467596	desert	-16.4972	129.1886
wdi0817	2473376	desert	-20.9373	118.0635
wdi1311	2467613	desert	-25.3998	116.2215
di1054	2467603	desert	-27.9347	120.0561
wdi0206	2467604	desert	-31.041	125.218
wdi0234	2473330	desert	-31.2235	120.1314
wdi0525	2467620	desert	-29.423	117.29
wdi0731	2467628	desert	-31.027	126.8317
wdi0799	2467636	desert	-31.0688	119.7901
wdi0828	2467652	desert	-30.3868	122.5133
wdi0856	2467560	desert	-31.6749	127.9714
wdi0971	2467573	desert	-31.7038	128.8006
wdi1070	2473321	desert	-29.3575	124.5411
wdi1099	2467589	desert	-32.5969	120.0326
wdi1186	2473324	desert	-31.1445	122.167
wdi1210	2473327	desert	-30.986	125.862
wdi1546	2467621	desert	-30.5786	125.4759
wdi1607	2467629	desert	-28.1826	119.1053
wdi1612	2467637	desert	-28.7453	123.6718
wdi1699	2467645	desert	-27.9019	121.1158
cd195	2467616	desert	-29.332371	141.00878
cd197	2467624	desert	-29.75932	143.591872
cd201	2467632	desert	-29.44589	141.006
cd237	2467461	desert	NA	NA
cd340	2467555	desert	-31.394481	138.591484
di0503	2467595	desert	-30.5262	140.6622
di1085	2467611	desert	-31.7461	140.3409
di1094	2467619	desert	-30.0651	138.2768
di1095	2467627	desert	-30.0651	138.2768
di1140	2467635	desert	-26.9082	134.0576
di1528	2473375	desert	-29.5613	138.4487
cd250	2467586	desert	-28.14572	153.23723
cd523	2467594	desert	-26.612781	152.853975
di0537	2473332	desert	-26.7927	149.4008
di0794	2467626	desert	-28.0484	153.4273
di0815	2467634	desert	-27.1515	149.0834
di0821	2467642	desert	-27.133	149.383
di0825	2473382	desert	-27.133	149.383
di0830	2467558	desert	-27.353	152.993
di0855	2467571	desert	-27.6822	150.6989
a1093	2467516	mallee	-35.447082	141.919447
a1137	2467518	mallee	-35.275926	141.660884
a1145	2467519	mallee	-35.673367	141.980659
a1321	2467520	mallee	-35.864764	141.354918
a1322	2467547	mallee	-35.89465326	141.3865342
a1326	2467551	mallee	-35.91772426	141.3843621
a1327	2467521	mallee	-35.866802	141.064332
a1328	2467539	mallee	-35.87838813	141.3854564
a1330	2467550	mallee	-35.30349986	142.0784281
a1331	2467522	mallee	-35.866237	141.084547
a1334	2467546	mallee	-35.86799676	141.4394219
a1335	2467549	mallee	-35.99822202	141.4817228
a1343	2467523	mallee	-35.287482	141.498538
a1347	2467548	mallee	-35.99377535	141.4469779
a1348	2467524	mallee	-35.947852	140.965389
a1349	2467525	mallee	-35.924454	140.456799
a1359	2467553	mallee	NA	NA
a1577	2467544	mallee	-35.32066638	142.0594266
a1599	2467536	mallee	-35.853261	142.195606
a1605	2467540	mallee	-35.87083791	141.7482474
a1609	2467541	mallee	-35.81505441	141.7873953
a1614	2467535	mallee	-35.875082	141.361443
a1655	2467538	mallee	-35.27803109	141.8577328
a898	2467543	mallee	-35.34836509	141.2154793
a934	2467515	mallee	-35.44716	141.920195
a954	2467542	mallee	-35.3223079	141.2826984
aaa1136	2700044	mallee	NA	NA
aaa1578	2700045	mallee	NA	NA
aaa1698	2710523	mallee	-35.44659674	142.0612585
cd073	2467383	mallee	-35.60562195	140.4609549
cd112	2467384	mallee	-35.880947	141.926488
cd113	2473353	mallee	-35.83782497	140.829317
cd114	2467406	mallee	-35.41392475	142.0585652
cd115	2467454	mallee	-35.9750877	141.438441
cd271	2467503	mallee	-35.28260683	141.6880943
cd272	2467517	mallee	-35.468194	142.087578
cd273	2467527	mallee	-35.360254	141.139351
cd274	2467528	mallee	-35.341003	141.295219
cd276	2467529	mallee	-35.30284103	142.0578879
cd278	2467532	mallee	-35.90312642	141.4398661
cd279	2467533	mallee	-35.42927808	142.0601377
cd282	2467537	mallee	-35.60647184	140.4610359
cd283	2467545	mallee	-35.278348	141.612545
cd316	2467552	mallee	-35.982745	140.22241
cd339	2467554	mallee	-35.67555556	140.8036111
Josh_Rosser	2700048	mallee	NA	NA
U1	2467526	mallee	-35.288148	141.570545
U10	2700049	mallee	-35.34404226	141.2232906
U11	2700050	mallee	-35.36037504	141.1362909
U12	2467534	mallee	-35.38058436	141.0700121
U2	2700051	mallee	-35.260293	141.572075
U5	2700052	mallee	-35.36053145	141.1334953
U6	2700053	mallee	-35.36100446	141.1296986
U8	2467530	mallee	-35.31664665	141.105535
U9	2467531	mallee	-35.34401757	141.2119664
cd110	2467583	mallee	-32.000516	152.262033
cd132	2467591	mallee	-30.94389678	152.4606615
cd135	2473325	mallee	-30.79855321	152.9746306
cd137	2467607	mallee	-30.835724	152.509601
cd138	2473331	mallee	-31.506892	152.793624
cd141	2467623	mallee	-31.479852	152.811592
cd142	2473336	mallee	-31.260735	152.96642
cd143	2473371	mallee	-31.499838	152.900521
cd146	2467647	mallee	-30.771683	152.989581
cd152	2467655	mallee	-31.400103	152.901152
cd156	2467568	mallee	-31.207575	152.948099
cd159	2467576	mallee	-30.997374	153.02428
cd163	2467584	mallee	-31.832389	152.096668
cd164	2467592	mallee	-30.894524	151.940788
cd165	2473326	mallee	-31.275414	152.858106
cd166	2473329	mallee	-31.314992	152.862671
cd240	2467640	mallee	-30.3	152.75
cd354	2467648	mallee	-30.414678	153.00094
cd527	2467556	mallee	-30.284917	152.7
cd016	2777107	back	NA	NA
cd027	2777054	back	NA	NA
cd076	2777055	back	NA	NA
cd169	2777056	back	NA	NA
cd175	2777057	back	NA	NA
cd183	2777114	back	NA	NA
cd710	2777083	back	-23.672997	133.886616
cd882	2777103	back	NA	NA
cd022	2777052	hybrid	NA	NA
cd026	2777053	hybrid	NA	NA
cd213	2777062	hybrid	NA	NA
cd233	2777068	hybrid	NA	NA
cd630	2777118	hybrid	NA	NA
cd648	2777080	hybrid	-28.923686	152.550796
cd661	2777081	hybrid	NA	NA
a153	2467429	dog	-37.555252	148.044161
a455	2473367	dog	-36.956189	147.593757
cd036	2467574	dog	NA	NA
cd210dog1	2777060	dog	NA	NA
cd218	2777064	dog	NA	NA
cd219	2467590	dog	NA	NA
cd224	2777066	dog	NA	NA
cd225	2467598	dog	NA	NA
cd226	2467606	dog	NA	NA
cd227	2467614	dog	NA	NA
cd228	2467622	dog	NA	NA
cd229	2467630	dog	NA	NA
cd230	2777067	dog	NA	NA
cd236	2473370	dog	NA	NA
cd246	2467646	dog	NA	NA
cd257	2467654	dog	NA	NA
cd264	2467567	dog	NA	NA
cd265	2777070	dog	NA	NA
cd267	2467575	dog	NA	NA
cd268	2777071	dog	NA	NA
cd269	2777072	dog	NA	NA
cd270	2777073	dog	NA	NA
cd736	2777084	dog	NA	NA
cd813	2777085	dog	NA	NA
cd814	2777086	dog	NA	NA
cd815	2777087	dog	NA	NA
cd817	2777089	dog	NA	NA
cd822	2777091	dog	NA	NA
cd823	2777092	dog	NA	NA
cd825	2777093	dog	NA	NA
cd826	2777094	dog	NA	NA
cd827	2777095	dog	NA	NA
cd854	2777096	dog	NA	NA
cd855	2777097	dog	NA	NA
cd856	2777098	dog	NA	NA
cd858	2777099	dog	NA	NA
cd877	2777100	dog	NA	NA
cd879	2777101	dog	NA	NA
cd880	2777102	dog	NA	NA
