# Supplementary material for: Genetic structure and common ancestry expose the dingo-dog hybrid myth
Source: Evol Lett. 2024 Oct 19;9(1):1–12. doi: 10.1093/evlett/qrae057 (PMC11790216; doi:10.1093/evlett/qrae057)
Supplement: qrae057_suppl_Supplementary_Tables_S1-S4_Figures_S1-S9 [file qrae057_suppl_supplementary_tables_s1-s4_figures_s1-s9.zip › Supp table 2 - dog samples.csv]

IndID	group	breed/species
140447_S11	dog_public	140447_S11
165414_S20	dog_public	165414_S20
AC023	dog_public	AC023
AM007	dog_public	AM007
AR001	dog_public	AR001
AfghanHound01	dog_public	AfghanHound01
AiredaleTerrier01	dog_public	AiredaleTerrier01
AlaskanHusky01	dog_public	AlaskanHusky01
AlaskanWolf	wolf_public	AlaskanWolf
AlgonquinWolf13467	wolf_public	AlgonquinWolf13467
AlgonquinWolf13470	wolf_public	AlgonquinWolf13470
AmHairlessTerr01	dog_public	AmericanHairlessTerrier01
AndeanFox01	Andean_Fox	AndeanFox01
AustCattleDog01	dog_public	AustralianCattleDog01
AustCattleDog02	dog_public	AustralianCattleDog02
BAN00315	dog_public	BAN00315
BG064	dog_public	BG064
BT1021	dog_public	BT1021
BU002	dog_public	BU002
Basenji01	dog_public	Basenji01
Basenji02	dog_public	Basenji02
Basenji03	dog_public	Basenji03
BeardedCollie01	dog_public	BeardedCollie01
BelgianMalinois01	dog_public	BelgianMalinois01
BelgianSheepdog01	dog_public	BelgianSheepdog01
BelgianTervuren01	dog_public	BelgianTervuren01
BerneseMntnDog01	dog_public	BerneseMountainDog01
BlackRussianTerr01	dog_public	BlackRussianTerrier01
Bloodhound01	dog_public	Bloodhound01
BorderCollie06	dog_public	BorderCollie06
Borzoi01	dog_public	Borzoi01
BostonTerrier01	dog_public	BostonTerrier01
Boxer01	dog_public	Boxer01
Bulldog01	dog_public	Bulldog01
CFA_105990	dog_public	CFA_105990
CFA_107833	dog_public	CFA_107833
CFA_107834	dog_public	CFA_107834
CFA_107835	dog_public	CFA_107835
CFA_107839	dog_public	CFA_107839
CFA_107841	dog_public	CFA_107841
CFA_107842	dog_public	CFA_107842
CFA_109670	dog_public	CFA_109670
CFA_109671	dog_public	CFA_109671
CFA_109672	dog_public	CFA_109672
CFA_117995	dog_public	CFA_117995
CFA_117998	dog_public	CFA_117998
CFA_118003	dog_public	CFA_118003
CK006	dog_public	CK006
CP003	dog_public	CP003
CaneCorso01	dog_public	CaneCorso01
CarolinaDog01	dog_public	CarolinaDog01
Ovcharka01	dog_public	CaucasianOvcharka01
Chihuahua01	dog_public	Chihuahua01
ChineseCrested01	dog_public	ChineseCrested01
ChineseIndiDog01	village_dog_public	ChineseIndigenousDog01
ChowChow01	dog_public	ChowChow01
CockerSpanielAm01	dog_public	CockerSpanielAmerican01
Coyote01	Coyote	Coyote01
Coyote02	Coyote	Coyote02
Coyote03	Coyote	Coyote03
DAL162K1	dog_public	DAL162K1
DD116	dog_public	DD116
DO242	dog_public	DO242
DS043	dog_public	DS043
Dhole01	Dhole	Dhole01
Dingo01	Dingo_public	Dingo01
SiberianLaika01	dog_public	EastSiberianLaika01
Elo01	dog_public	Elo01
EnglishMastiff01	dog_public	EnglishMastiff01
EnglishPointer01	dog_public	EnglishPointer01
EnglishSpringer01	dog_public	EnglishSpringerSpaniel01
Entlebucherhund01	dog_public	EntlebucherSennenhund01
Eurasier01	dog_public	Eurasier01
FB065	dog_public	FB065
FinnishLapphund01	dog_public	FinnishLapphund01
FlatcoatRetvr01	dog_public	FlatcoatedRetriever01
FonniDog01	dog_public	FonniDog01
GS104	dog_public	GS104
GoldenJackal01	Jackal	GoldenJackal01
GreenlandDog01	dog_public	GreenlandDog01
Greyhound01	dog_public	Greyhound01
HW1706	dog_public	HW1706
Heideterrier01	dog_public	Heideterrier01
IndiDogNigeria01	village_dog_public	IndigenousDogNigeria01
IndiDogVietnam01	village_dog_public	IndigenousDogVietnam01
IrishSetter01	dog_public	IrishSetter01
IrishWaterSpanl01	dog_public	IrishWaterSpaniel01
IrishWolfhound01	dog_public	IrishWolfhound01
IstrianShorthair01	dog_public	IstrianShorthairedHound01
ItalianGreyhound01	dog_public	ItalianGreyhound01
JT007	dog_public	JT007
JackRussell02	dog_public	JackRussellTerrier02
Jamthund01	dog_public	Jamthund01
Jindo01	dog_public	Jindo01
Keeshond01	dog_public	Keeshond01
Komondor01	dog_public	Komondor01
Kromfohrlander01	dog_public	Kromfohrlander01
Labrador13	dog_public	LabradorRetriever13
Lagotto02	dog_public	LagottoRomagnolo02
Landseer01	dog_public	Landseer01
LapponianHerder01	dog_public	LapponianHerder01
Leonberger01	dog_public	Leonberger01
Lowchen01	dog_public	Lowchen01
MexicanHairless01	dog_public	MexicanHairless01
NGSD1	New_Guinea_SD	NGSD1
NGSD2	New_Guinea_SD	NGSD2
NGSD3	New_Guinea_SD	NGSD3
NGSDOG024	dog_public	NGSDOG024
NW255	dog_public	NW255
NewGuineaSD01	New_Guinea_SD	NewGuineaSingingDog01
NovaScotiaRetrv01	dog_public	NovaScotiaDuckTollingRetriever01
PER00751	dog_public	PER00751
PT49	village_dog_public	PT49
Pekingese01	dog_public	Pekingese01
WelshCorgi01	dog_public	PembrokeWelshCorgi01
PeruvianHairless01	village_dog_public	PeruvianHairless01
Pomeranian01	dog_public	Pomeranian01
PortuguesePod01	dog_public	PortuguesePodengo01
PortugueseWater01	dog_public	PortugueseWaterDog01
Pug01	dog_public	Pug01
QingchuanDog01	dog_public	QingchuanDog01
QuebecWolf	wolf_public	QuebecWolf
RhodesianRidgebk01	dog_public	RhodesianRidgeback01
SS004	dog_public	SS004
SaintBernard01	dog_public	SaintBernard01
Saluki01	dog_public	Saluki01
Samoyed01	dog_public	Samoyed01
ScottishDeerhnd01	dog_public	ScottishDeerhound01
ScottishTerrier01	dog_public	ScottishTerrier01
SiberianHusky01	dog_public	SiberianHusky01
Sloughi02	dog_public	Sloughi02
SpanishGalgo01	dog_public	SpanishGalgo01
SpanishWaterDog01	dog_public	SpanishWaterDog01
SwedishLapphund01	dog_public	SwedishLapphund01
TibetanMastiff01	dog_public	TibetanMastiff01
TibetanTerrier01	dog_public	TibetanTerrier01
Tornjak01	dog_public	Tornjak01
VillDog_Africa01	village_dog_public	VillDog_Africa01
VillDog_Aust01	village_dog_public	VillDog_Australia01
VillDog_Borneo01	village_dog_public	VillDog_Borneo01
VillDog_Borneo02	village_dog_public	VillDog_Borneo02
VillDog_Borneo03	village_dog_public	VillDog_Borneo03
VillDog_China10	village_dog_public	VillDog_China10
VillDog_Egypt01	village_dog_public	VillDog_Egypt01
VillDog_India01	village_dog_public	VillDog_India01
VillDog_Lebanon01	village_dog_public	VillDog_Lebanon01
VillDog_Namibia01	village_dog_public	VillDog_Namibia01
VillDog_PapuaNG01	village_dog_public	VillDog_PapuaNG01
VillDog_PapuaNG02	village_dog_public	VillDog_PapuaNG02
VillDog_PapuaNG03	village_dog_public	VillDog_PapuaNG03
VillDog_Qatar01	village_dog_public	VillDog_Qatar01
VillDog_Taiwan01	village_dog_public	VillDog_Taiwan01
VillDog_Vietnam01	village_dog_public	VillDog_Vietnam01
Vizsla01	village_dog_public	Vizsla01
WO001_895	wolf_public	WO001_895
WO002_732	wolf_public	WO002_732
WO003_636	wolf_public	WO003_636
Whippet01	dog_public	Whippet01
Wolf01	wolf_public	Wolf01
Wolf02	wolf_public	Wolf02
Wolf03	wolf_public	Wolf03
Wolf04	wolf_public	Wolf04
Wolf05	wolf_public	Wolf05
Wolf06	wolf_public	Wolf06
Wolf07	wolf_public	Wolf07
Wolf08	wolf_public	Wolf08
Wolf18	wolf_public	Wolf18
Wolf19	wolf_public	Wolf19
Wolf20	wolf_public	Wolf20
Wolf21	wolf_public	Wolf21
Wolf22	wolf_public	Wolf22
Wolf23	wolf_public	Wolf23
Wolf24	wolf_public	Wolf24
Wolf25	wolf_public	Wolf25
Wolf26	wolf_public	Wolf26
Wolf27	wolf_public	Wolf27
Wolf28	wolf_public	Wolf28
Wolf29	wolf_public	Wolf29
Wolf30	wolf_public	Wolf30
Wolf31	wolf_public	Wolf31
Wolf32	wolf_public	Wolf32
Wolf33	wolf_public	Wolf33
Wolf34	wolf_public	Wolf34
Wolf35	wolf_public	Wolf35
Wolf36	wolf_public	Wolf36
Wolf37	wolf_public	Wolf37
Wolf38	wolf_public	Wolf38
Wolf39	wolf_public	Wolf39
Wolf40	wolf_public	Wolf40
Wolf41	wolf_public	Wolf41
Wolf42	wolf_public	Wolf42
WolfTibetan01	wolf_public	WolfTibetan01
WolfTibetan02	wolf_public	WolfTibetan02
WolfTibetan03	wolf_public	WolfTibetan03
WolfTibetan04	wolf_public	WolfTibetan04
WolfTibetan05	wolf_public	WolfTibetan05
WolfTibetan06	wolf_public	WolfTibetan06
WolfTibetan07	wolf_public	WolfTibetan07
WolfTibetan08	wolf_public	WolfTibetan08
XiasiDog01	dog_public	XiasiDog01
